# Supplementary material for: Metal-Ion-Doped Manganese Halide Hybrids with Tunable Emission for Advanced Anti-Counterfeiting
Source: Nanomaterials (Basel). 2023 Jun 20;13(12):1890. doi: 10.3390/nano13121890 (PMC10305547; doi:10.3390/nano13121890)
Supplement: Supplementary file 1 [file nanomaterials-13-01890-s001.zip]

Archive with 1 entries (1 files):
- nanomaterials-2467519-supplementary.pdf
